# Supplementary material for: Evaluation of the Cytotoxic Effect of Pd2Spm against Prostate Cancer through Vibrational Microspectroscopies
Source: Int J Mol Sci. 2023 Jan 18;24(3):1888. doi: 10.3390/ijms24031888 (PMC9916163; doi:10.3390/ijms24031888)
Supplement: Supplementary file 1 [file ijms-24-01888-s001.zip]

Archive with 1 entries (1 files):
- ijms-2147404-supplementary.pdf
